# Supplementary material for: miR449 Protects Airway Regeneration by Controlling AURKA/HDAC6-Mediated Ciliary Disassembly
Source: Int J Mol Sci. 2022 Jul 13;23(14):7749. doi: 10.3390/ijms23147749 (PMC9320302; doi:10.3390/ijms23147749)
Supplement: Supplementary file 1 [file ijms-23-07749-s001.zip]

Archive with 3 entries (3 files):
- ijms-1764863-supplementary/ijms-1764863-supplementary.pdf
- ijms-1764863-supplementary/Wildung et al_Supplementary Movie S1_miR449WT.mp4
- ijms-1764863-supplementary/Wildung et al_Supplementary Movie S2_miR449KO.mp4
